# Supplementary material for: Exploring the Priorities of Patients with Early Breast Cancer in the United States: A Qualitative Interview Study and Patient-Informed Conceptual Disease Model
Source: Cancers (Basel). 2025 Oct 31;17(21):3514. doi: 10.3390/cancers17213514 (PMC12607628; doi:10.3390/cancers17213514)
Supplement: Supplementary file 1 [file cancers-17-03514-s001.zip]

Archive with 1 entries (1 files):
- cancers-3893365-supplementary.pdf
